# Supplementary material for: Excessive Stretching Drives RPE Inflammation and ECM Remodeling in Ectopia Lentis Retinopathy
Source: Int J Mol Sci. 2026 May 28;27(11):4870. doi: 10.3390/ijms27114870 (PMC13257021; doi:10.3390/ijms27114870)
Supplement: Supplementary file 1 [file ijms-27-04870-s001.zip]

Archive with 1 entries (1 files):
- ijms-4181754-supplementary.pdf
